# Supplementary material for: Optical Transmission in Single-Layer Brain Tissues under Different Optical Source Types: Modelling and Simulation
Source: Bioengineering (Basel). 2024 Sep 13;11(9):916. doi: 10.3390/bioengineering11090916 (PMC11428375; doi:10.3390/bioengineering11090916)
Supplement: Supplementary file 1 [file bioengineering-11-00916-s001.zip]

Archive with 1 entries (1 files):
- bioengineering-3195201-supplementary.pdf
